# Supplementary material for: Calcium Imaging Reveals Fast Tuning Dynamics of Hippocampal Place Cells and CA1 Population Activity during Free Exploration Task in Mice
Source: Int J Mol Sci. 2022 Jan 7;23(2):638. doi: 10.3390/ijms23020638 (PMC8775446; doi:10.3390/ijms23020638)
Supplement: Supplementary file 1 [file ijms-23-00638-s001.zip]

Archive with 3 entries (3 files):
- samples/Sample 1.avi
- samples/Sample 2.avi
- samples/Sample 3.avi
